# Supplementary material for: Formation of Branched and Chained Alginate Microfibers Using Theta-Glass Capillaries
Source: Micromachines (Basel). 2018 Jun 17;9(6):303. doi: 10.3390/mi9060303 (PMC6187737; doi:10.3390/mi9060303)
Supplement: Supplementary file 1 [file micromachines-09-00303-s001.zip]

Archive with 3 entries (3 files):
- Supplementary Materials/K. Nishimura, et al. Figure S1 and S2.pdf
- Supplementary Materials/K. Nishimura, et al. Movie S1.mp4
- Supplementary Materials/K. Nishimura, et al. Movie S2.mp4
